# Supplementary material for: Transcriptome and coexpression network analysis reveals properties and candidate genes associated with grape (Vitis vinifera L.) heat tolerance
Source: Front Plant Sci. 2023 Oct 25;14:1270933. doi: 10.3389/fpls.2023.1270933 (PMC10643163; doi:10.3389/fpls.2023.1270933)
Supplement: Supplementary file 1 [file Table_1.xlsx]

## Sheet: Sheet1
Table S1 Test grape cultivars and parental origins
Cultivar	Spice	Parental origin（Female Male）
Thompson Seedless(TS)	V.vinifera	The origin of the Sultana Grape is Manisa
Brilliant Seedless(BS)	V.vinifera	Red Globe× Centennial Seedless
Jumeigui(JMG)	V.vinifera×V.lanrusc	Shenyang Meigui × Kyoho
Shine Muscat(SM)	V.vinifera×V.lanrusc	Akitsu 21 × Hakunan
