# Supplementary material for: Transcriptome and coexpression network analysis reveals properties and candidate genes associated with grape (Vitis vinifera L.) heat tolerance
Source: Front Plant Sci. 2023 Oct 25;14:1270933. doi: 10.3389/fpls.2023.1270933 (PMC10643163; doi:10.3389/fpls.2023.1270933)
Supplement: Supplementary file 2 [file Table_2.xlsx]

## Sheet: Sheet1
Table S2 Temperature changes of high temperature period in Turpan
Temperature	Average temperature/°C	Maximum temperature/°C	Average minimum daily temperature/°C	Average maximum daily temperature/°C	35~40C daily time/h	>40'C daily time/h
Jun	30.76	42.48	19.43	37.08	4.93	0.33
Jul	34.5	43.97	22.74	40.17	6.84	3.35
Aug	30.65	40.4	21.05	36.74	4.52	0.16
