# Supplementary material for: Transcriptome and coexpression network analysis reveals properties and candidate genes associated with grape (Vitis vinifera L.) heat tolerance
Source: Front Plant Sci. 2023 Oct 25;14:1270933. doi: 10.3389/fpls.2023.1270933 (PMC10643163; doi:10.3389/fpls.2023.1270933)
Supplement: Supplementary file 3 [file Table_3.xlsx]

## Sheet: Sheet1
Table S3.All primers used in this study
gene_name	Forward primer	Reverse primer
VIT_05s0020g03240	TGGAAGCCTTGTGATGACG	GGGTGTCTGTTGGATGTTCG
VIT_04s0044g01430	GATGTTATTTCCTCCGAGTGGA	CACCTTTGGGACTACGCTCA
VIT_00s1679g00010	GGAAGACCAGGAGAAGATGACA	GGAGCAAGAAGAAACACCCA
VIT_17s0000g09190	GGGCTTCTTCGTCGTGTTCT	CCGTCGTAGTCGGAGATACTGA
VIT_01s0010g03930	CCACCTTCAACTTCTTCTCCC	TTAGTGATGTCTGAGGCGGG
VIT_01s0011g01350	CGATTATCACAGCACTGACCAC	CCAGCGGAGAAACAATCAAC
VIT_11s0016g04490	GGTAAGGAAGAAGGCGTTGAA	CCAAATCGTTGCTACTGATGG
VIT_01s0011g03330	TGTGGAGGTCAGATTGAATGAG	TCTTCTGGCAACAAACTCTCCT
VIT_08s0007g02360	TCAACCTTACCAGCGACAACA	CGTTCCAACTCAACAGAATCG
VIT_13s0019g01130	GAGATGGAACATTACTGCGAGG	ACACACGGTTTGGGTCATTT
VIT_09s0018g01150	TGTCAAGTTAGCACCACCAGTG	TGGCAGCCTTCTCCTTCTT
VIT_09s0002g04160	CAAAGGTCATAGGGCACAAGG	TCAATCCATTTCTGGGCTTC
VIT_16s0148g00020	CTGCTTATTCTCGTTCGCCTT	TCTCCCACCGACACATAGTCTC
VIT_19s0014g04240	AGGAGGGTTCAGTTGTGACG	TTGGACTCAATACCATCCGTG
VIT_16s0148g00050	GCAATGTAGCCCAAGGTTCC	CACTTGGAGTAGGATGTGGGAT
VIT_04s0008g05610	CACCCACCTCTTCTCACCATTA	AACAACCTCTCCAGAAGAACCC
VIT_16s0022g00540	CAAACCAGTTGCCTACCACAG	TGACAGTGGGAATGGTAGGAAC
VIT_15s0046g01270	TGCTGCTGGAAATACTGGTGT	AACCGTTGGAGCGAGTTTG
VIT_05s0020g01910	TGAGATGCCTGTGATTGTTGAG	GGGCAGCATTACAAGGAGTG
VIT_11s0052g01700	AAAGAGAAATCGGGCATTCC	GGTGGGCTAATCATCAAGAGG
