# Supplementary material for: Transcriptome and coexpression network analysis reveals properties and candidate genes associated with grape (Vitis vinifera L.) heat tolerance
Source: Front Plant Sci. 2023 Oct 25;14:1270933. doi: 10.3389/fpls.2023.1270933 (PMC10643163; doi:10.3389/fpls.2023.1270933)
Supplement: Supplementary file 4 [file Table_4.xlsx]

## Sheet: Sheet1
Table S4 Summary statistics for RNA-seq analysis of heat-tolerant samples from grapes
Sample	Raw reads(Gb)	Clean reads(Gb)	Q30 percentage(%)	alignment rate(%)
T1_BS1	6.06	5.56	92.85	91.79
T1_BS2	6.39	5.74	93.06	89.81
T1_BS3	5.88	5.4	93.32	91.81
T1_JMG1	7.53	6.92	92.77	91.96
T1_JMG2	7.16	6.56	93.34	91.6
T1_JMG3	6.28	5.79	93.26	92.12
T1_TS1	5.8	5.35	93.29	92.16
T1_TS2	5.95	5.48	93.42	92.08
T1_TS3	6.03	5.55	93.49	92.1
T1_SM1	5.91	5.46	93.5	92.37
T1_SM2	6.25	5.77	93.24	92.24
T1_SM3	6.34	5.86	93.22	92.31
T2_BS1	6.71	6.13	93.47	91.3
T2_BS2	8.19	7.43	93.4	90.72
T2_BS3	8.23	7.63	93.56	92.64
T2_JMG1	7.07	6.3	91.15	89.07
T2_JMG2	7.56	6.9	93.29	91.33
T2_JMG3	6.87	6.24	93.42	90.82
T2_TS1	6.6	6.02	93.67	91.23
T2_TS2	7.35	6.69	93.17	91
T2_TS3	7.33	6.43	93.77	87.7
T2_SM1	7.7	6.87	93.67	89.15
T2_SM2	6.79	6.22	93.7	91.69
T2_SM3	7.12	6.43	93.92	90.38
T3_BS1	7.57	6.94	93.5	91.7
T3_BS2	6.97	6.39	93.31	91.65
T3_BS3	7.61	7.03	93.03	92.47
T3_JMG1	7.3	6.71	93.11	91.95
T3_JMG2	6.6	6.02	92.95	91.16
T3_JMG3	7.48	6.77	92.99	90.58
T3_TS1	6.75	6.17	93.18	91.44
T3_TS2	6.93	6.35	93.31	91.59
T3_TS3	8.19	7.48	93.45	91.3
T3_SM1	7.06	6.37	93.35	90.11
T3_SM2	7.33	6.76	93.28	92.2
T3_SM3	6.89	6.33	93.46	91.78
